# Supplementary material for: Rapid and Culture Free Identification of Francisella in Hare Carcasses by High-Resolution Tandem Mass Spectrometry Proteotyping
Source: Front Microbiol. 2020 May 8;11:636. doi: 10.3389/fmicb.2020.00636 (PMC7225524; doi:10.3389/fmicb.2020.00636)
Supplement: Supplementary file 1 [file Table_1.xlsx]

## Sheet: Table S1
Supplementary Table 1: Overview of all analyzed Francisella strains by WGS and/or LC-MS/MS. Abbreviations: F.: Francisella, t.:tularensis
Samples for WGS	Genome repository ID	Samples for LC-MS/MS	Proteome repository ID	Description	Adittional Information
08T0013	PRJNA560345	08T0013	PXD013979	F. t. holarctica
08T0014	PRJNA560345	08T0014	PXD013979	F. t. holarctica
08T0073	PRJNA353900	08T0073	PXD013979	F. t. holarctica
08T0075	PRJNA560345	08T0075	PXD013979	F. t. holarctica
09T0108	PRJNA560345	09T0108	PXD013979	F. t. holarctica
09T0116	PRJNA560345	09T0116	PXD013979	F. t. holarctica
10T0014	PRJNA560345	10T0014	PXD013979	F. t. holarctica
10T0125	PRJNA560345	10T0125	PXD013979	F. t. holarctica
10T0142	PRJNA560345	10T0142	PXD013979	F. t. holarctica
11T0023	PRJNA560345	11T0023	PXD013979	F. t. holarctica
11T0305	PRJNA560345	11T0305	PXD013979	F. t. holarctica
11T0313	PRJNA575140	11T0313	PXD013979	F. t. holarctica
12T0002	PRJNA560345	12T0002	PXD013979	F. t. holarctica
12T0011	PRJNA560345	12T0011	PXD013979	F. t. holarctica
12T0023	PRJNA560345	12T0023	PXD013979	F. t. holarctica
12T0041	PRJNA560345	12T0041	PXD013979	F. t. holarctica
12T0052	PRJNA560345	12T0052	PXD013979	F. t. holarctica
12T0055	PRJNA560345	12T0055	PXD013979	F. t. holarctica
13T0003	PRJNA560345	13T0003	PXD013979	F. t. holarctica
13T0018	PRJNA560345	13T0018	PXD013979	F. t. holarctica
13T0040	PRJNA560345	13T0040	PXD013979	F. t. holarctica
13T0082	PRJNA560345	13T0082	PXD013979	F. t. holarctica
13T0117	PRJNA560345	13T0117	PXD013979	F. t. holarctica
13T0166	PRJNA560345	13T0166	PXD013979	F. t. holarctica
14T0003	PRJNA560345	14T0003	PXD013979	F. t. holarctica
14T0008	PRJNA560345	14T0008	PXD013979	F. t. holarctica
14T0051	PRJNA560345	14T0051	PXD013979	F. t. holarctica
14T0054	PRJNA560345	14T0054	PXD013979	F. t. holarctica
14T0108	PRJNA560345	14T0108	PXD013979	F. t. holarctica
15T0003	PRJNA560345	15T0003	PXD013979	F. t. holarctica
15T0016	PRJNA560345	15T0016	PXD013979	F. t. holarctica
15T0767	PRJNA560345	15T0767	PXD013979	F. t. holarctica
11T0315	PRJNA560345	not sequenced		F. t. holarctica
12T0058	PRJNA560345	not sequenced		F. t. holarctica
14T0052	PRJNA575140	not sequenced		F. t. holarctica
15T0029	PRJNA575140	not sequenced		F. t. holarctica	SPAdes_err/ no filter for contigs >= 500, coverage >=5, cov cutoff auto (SPAdes)
15T0194	PRJNA560345	not sequenced		F. t. holarctica
15T0757	PRJNA560345	not sequenced		F. t. holarctica
15T0802	PRJNA575140	not sequenced		F. t. holarctica	SPAdes_err/ no filter for contigs >= 500, coverage >=5, cov cutoff auto (SPAdes)
16T0004	PRJNA560345	not sequenced		F. t. holarctica
16T0009	PRJNA575140	not sequenced		F. t. holarctica	SPAdes_err/ no filter for contigs >= 500, coverage >=5, cov cutoff auto (SPAdes)
16T0010	PRJNA575140	not sequenced		F. t. holarctica	SPAdes_err/ no filter for contigs >= 500, coverage >=5, cov cutoff auto (SPAdes)
16T0011	PRJNA575140	not sequenced		F. t. holarctica	SPAdes_err/ no filter for contigs >= 500, coverage >=5, cov cutoff auto (SPAdes)
16T0014	PRJNA575140	not sequenced		F. t. holarctica	SPAdes_err/ no filter for contigs >= 500, coverage >=5, cov cutoff auto (SPAdes)
16T0017	PRJNA575140	not sequenced		F. t. holarctica	SPAdes_err/ no filter for contigs >= 500, coverage >=5, cov cutoff auto (SPAdes)
16T0021	PRJNA575140	not sequenced		F. t. holarctica	SPAdes_err/ no filter for contigs >= 500, coverage >=5, cov cutoff auto (SPAdes)
16T0022	PRJNA575140	not sequenced		F. t. holarctica	SPAdes_err/ no filter for contigs >= 500, coverage >=5, cov cutoff auto (SPAdes)
16T0024	PRJNA560345	not sequenced		F. t. holarctica
16T0025	PRJNA560345	not sequenced		F. t. holarctica
16T0026	PRJNA560345	not sequenced		F. t. holarctica
16T0029	PRJNA575140	not sequenced		F. t. holarctica	SPAdes_err/ no filter for contigs >= 500, coverage >=5, cov cutoff auto (SPAdes)
16T0048	PRJNA575140	not sequenced		F. t. holarctica	SPAdes_err/ no filter for contigs >= 500, coverage >=5, cov cutoff auto (SPAdes)
16T0049	PRJNA575140	not sequenced		F. t. holarctica	SPAdes_err/ no filter for contigs >= 500, coverage >=5, cov cutoff auto (SPAdes)
16T0051	PRJNA575140	not sequenced		F. t. holarctica	SPAdes_err/ no filter for contigs >= 500, coverage >=5, cov cutoff auto (SPAdes)
16T0052	PRJNA575140	not sequenced		F. t. holarctica	SPAdes_err/ no filter for contigs >= 500, coverage >=5, cov cutoff auto (SPAdes)
16T0053	PRJNA575140	not sequenced		F. t. holarctica	SPAdes_err/ no filter for contigs >= 500, coverage >=5, cov cutoff auto (SPAdes)
16T0054	PRJNA575140	not sequenced		F. t. holarctica	SPAdes_err/ no filter for contigs >= 500, coverage >=5, cov cutoff auto (SPAdes)
16T0055	PRJNA575140	not sequenced		F. t. holarctica	SPAdes_err/ no filter for contigs >= 500, coverage >=5, cov cutoff auto (SPAdes)
16T0056	PRJNA575140	not sequenced		F. t. holarctica	SPAdes_err/ no filter for contigs >= 500, coverage >=5, cov cutoff auto (SPAdes)
16T0621	PRJNA575140	not sequenced		F. t. holarctica	SPAdes_err/ no filter for contigs >= 500, coverage >=5, cov cutoff auto (SPAdes)
16T0622	PRJNA575140	not sequenced		F. t. holarctica	SPAdes_err/ no filter for contigs >= 500, coverage >=5, cov cutoff auto (SPAdes)
16T0623	PRJNA575140	not sequenced		F. t. holarctica	SPAdes_err/ no filter for contigs >= 500, coverage >=5, cov cutoff auto (SPAdes)
16T0942	PRJNA575140	not sequenced		F. t. holarctica	SPAdes_err/ no filter for contigs >= 500, coverage >=5, cov cutoff auto (SPAdes)
16T1167	PRJNA575140	not sequenced		F. t. holarctica	SPAdes_err/ no filter for contigs >= 500, coverage >=5, cov cutoff auto (SPAdes)
16T1168	PRJNA575140	not sequenced		F. t. holarctica	SPAdes_err/ no filter for contigs >= 500, coverage >=5, cov cutoff auto (SPAdes)
16T1169	PRJNA575140	not sequenced		F. t. holarctica	SPAdes_err/ no filter for contigs >= 500, coverage >=5, cov cutoff auto (SPAdes)
16T1171	PRJNA575140	not sequenced		F. t. holarctica	SPAdes_err/ no filter for contigs >= 500, coverage >=5, cov cutoff auto (SPAdes)
16T1176	PRJNA575140	not sequenced		F. t. holarctica	SPAdes_err/ no filter for contigs >= 500, coverage >=5, cov cutoff auto (SPAdes)
16T1309	PRJNA560345	not sequenced		F. t. holarctica
16T1310	PRJNA575140	not sequenced		F. t. holarctica	SPAdes_err/ no filter for contigs >= 500, coverage >=5, cov cutoff auto (SPAdes)
18T0118	PRJNA575140	not sequenced		F. t. holarctica
	not sequenced	08T0001	PXD013979	F. t. holarctica
	PRJNA560345	08T0008	PXD013979	F. t. holarctica
	not sequenced	14T0045	PXD013979	F. t. holarctica
	not sequenced	14T0066	PXD013979	F. t. holarctica
	PRJNA560345	14T0224	PXD013979	F. t. holarctica
	PRJNA560345	15T0001	PXD013979	F. t. holarctica
	not sequenced	15T0198	PXD013979	F. t. holarctica
	not sequenced	15T0213	PXD013979	F. t. holarctica
	not sequenced	FH_DSMZ_22475	PXD013979	F. hispaniensis DSMZ 22475
	not sequenced	FP_DSMZ_7535	PXD013979	F. philomiragia DSMZ 7535
	not sequenced	FTM_F59	PXD013979	F. t. mediasiatica F59
	not sequenced	FTN_F48	PXD013979	F. t. novicida F48
	not sequenced	FTT_FSC237	PXD013979	F. t. tularensis
