# Supplementary material for: Rapid and Culture Free Identification of Francisella in Hare Carcasses by High-Resolution Tandem Mass Spectrometry Proteotyping
Source: Front Microbiol. 2020 May 8;11:636. doi: 10.3389/fmicb.2020.00636 (PMC7225524; doi:10.3389/fmicb.2020.00636)
Supplement: Supplementary file 2 [file Table_2.xlsx]

## Sheet: Francisella isolates for LC-MS
Supplementary Table 2: Overview of Francisella proteome profiles. 45 Francisella isolates were analyzed by LC-MS/MS, indicated are the strain names, sample numbers, and the RAW file nomenclature. Samples highlighted in blue were measured in 8 replicates, whereas the rest of the isolates were measured in duplicates. Abbreviations: F.: Francisella, t.:tularensis
	Francisella isolates (number, strain)	RAW file names
1	08T0013, F.t. holarctica	FTH_08T0013			number	∑ measurements
2	08T0014, F.t. holarctica	FTH_08T0014		samples measured in 8 replicates	3	108
3	08T0075, F.t. holarctica	FTH_08T0075		samples measured in 2 replicates	42
4	09T0108, F.t. holarctica	FTH_09T0108
5	10T0014, F.t. holarctica	FTH_10T0014
6	10T0125, F.t. holarctica	FTH_10T0125		RAW file nomenclature
7	11T0023, F.t. holarctica	FTH_11T0023
8	11T0305, F.t. holarctica	FTH_11T0305		replicate	name suffix RAW files
9	12T0002, F.t. holarctica	FTH_12T0002		1	none
10	12T0023, F.t. holarctica	FTH_12T0023		2	_2
11	12T0052, F.t. holarctica	FTH_12T0052		3	_3
12	13T0003, F.t. holarctica	FTH_13T0003		4	_4
13	13T0040, F.t. holarctica	FTH_13T0040		5	_5
14	13T0166, F.t. holarctica	FTH_13T0166		6	_6
15	14T0008, F.t. holarctica	FTH_14T0008		7	_7
16	14T0051, F.t. holarctica	FTH_14T0051		8	_8
17	14T0066, F.t. holarctica	FTH_14T0066
18	15T0001, F.t. holarctica	FTH_15T0001
19	15T0016, F.t. holarctica	FTH_15T0016
20	15T0767, F.t. holarctica	FTH_15T0767
21	08T0001, F.t. holarctica	FTH_08T0001
22	08T0008, F.t. holarctica	FTH_08T0008
23	09T0116, F.t. holarctica	FTH_09T0116
24	10T0142, F.t. holarctica	FTH_10T0142
25	11T0313, F.t. holarctica	FTH_11T0313
26	12T0011, F.t. holarctica	FTH_12T0011
27	12T0041, F.t. holarctica	FTH_12T0041
28	12T0055, F.t. holarctica	FTH_12T0055
29	13T0018, F.t. holarctica	FTH_13T0018
30	13T0117, F.t. holarctica	FTH_13T0117
31	13T0082, F.t. holarctica	FTH_13T0082
32	14T0003, F.t. holarctica	FTH_14T0003
33	14T0045, F.t. holarctica	FTH_14T0045
34	14T0054, F.t. holarctica	FTH_14T0054
35	14T0224, F.t. holarctica	FTH_14T0224
36	14T0108, F.t. holarctica	FTH_14T0108
37	15T0003, F.t. holarctica	FTH_15T0003
38	15T0198, F.t. holarctica	FTH_15T0198
39	15T0213, F.t. holarctica	FTH_15T0213
40	F.t. novicida F48	FTN_F48
41	F.t. mediasiatica F59	FTM_F59
42	F. hispaniensis DSMZ 22475	FH_DSMZ_ 22475
43	F. philomiragia DSMZ 7535	FP_DSMZ_7535
44	08T0073, F. t. holarctica	FTH_08T0073
45	ATCC 6223 (FSC237), F. t. tularensis	FTT_FSC237
