# Supplementary material for: Rapid and Culture Free Identification of Francisella in Hare Carcasses by High-Resolution Tandem Mass Spectrometry Proteotyping
Source: Front Microbiol. 2020 May 8;11:636. doi: 10.3389/fmicb.2020.00636 (PMC7225524; doi:10.3389/fmicb.2020.00636)
Supplement: Supplementary file 3 [file Table_3.xlsx]

## Sheet: randomized block design
Supplementary Table 3: Randomized block design schema for LC-MS/MS measurement of 45 Francisella isolates. 42 isolates were measured in technical duplicates (grey), whereas three isolates were measured in technical octuplets (blue). The samples in duplicates form two main blocks, that are interspaced in regular intervals with eight blocks of three samples. The order in every block was randomized …
Block 1 (replicate 1)	FTN_F48		Block 2 (replicate 2)	FTH_08T0014
	FTH_09T0116			FTH_12T0011
	FTH_14T0003			FTH_12T0023
	FTH_15T0001			FTH_11T0305							number of samples	number of replicates
	FTH_15T0198			FTH_14T0051				samples measured in 8 replicates			3	8	Sum:108
	FTH_15T0003			FTH_15T0767				samples measured in 2 replicates			42	2
	FTH_10T0125			FTH_09T0116
	FTH_14T0045			FTH_14T0003
	FTH_12T0023			FTN_F48
	FTH_14T0224			FTM_F59
	FH_DSMZ_ 22475			FTH_14T0066
	FTH_11T0305			FTH_15T0001
	FTH_09T0108			FP_DSMZ_7535
	FTH_15T0016			FTH_10T0014
	FTH_13T0082			FTH_10T0125
	FTH_09T0116			FH_DSMZ_ 22475
	FTN_F48			FTH_12T0002
	FTH_14T0003			FTH_13T0166
	FTH_13T0166			FTH_14T0054
	FTH_08T0075			FTT_FSC237
	FTH_10T0014			FTH_15T0016
	FTH_08T0014			FTH_14T0003
	FTH_11T0313			FTH_09T0116
	FTH_14T0066			FTN_F48
	FTH_13T0003			FTH_15T0003
	FTH_12T0011			FTH_14T0108
	FTH_08T0013			FTH_09T0108
	FTH_11T0023			FTH_15T0213
	FTH_10T0142			FTH_15T0198
	FTH_12T0041			FTH_13T0040
	FTH_14T0003			FTH_10T0142
	FTN_F48			FTH_13T0117
	FTH_09T0116			FTH_08T0075
	FTH_08T0073			FTH_08T0008
	FTH_08T0001			FTH_12T0055
	FTH_14T0051			FTH_13T0018
	FTH_12T0055			FTH_14T0003
	FTH_14T0008			FTH_09T0116
	FTH_08T0008			FTN_F48
	FTT_FSC237			FTH_14T0045
	FTH_14T0108			FTH_11T0313
	FTH_13T0040			FTH_08T0013
	FP_DSMZ_7535			FTH_14T0224
	FTH_12T0002			FTH_13T0003
	FTH_13T0117			FTH_11T0023
	FTH_09T0116			FTH_12T0052
	FTN_F48			FTH_14T0008
	FTH_14T0003			FTH_08T0001
	FTH_14T0054			FTH_13T0082
	FTH_13T0018			FTH_12T0041
	FTH_15T0213			FTH_08T0073
	FTH_15T0767			FTH_14T0003
	FTM_F59			FTN_F48
	FTH_12T0052			FTH_09T0116
