# Supplementary material for: Rapid and Culture Free Identification of Francisella in Hare Carcasses by High-Resolution Tandem Mass Spectrometry Proteotyping
Source: Front Microbiol. 2020 May 8;11:636. doi: 10.3389/fmicb.2020.00636 (PMC7225524; doi:10.3389/fmicb.2020.00636)
Supplement: Supplementary file 4 [file Table_4.xlsx]

## Sheet: Table S4 4223_marker_peptides_f
Supplementary Table 4: Species-specific peptides identified in Francisella ssp.
Species-specific peptides
SLSDHGFAVITGGGPGIMEACNK
MNNSPNDYGTLVK
HVVCAIMTQEFL
MAGLTLSQSTLLTNLFGGLFVVFNR
FNLQGQSVEDYAPEHVEYSK
NVLEYIFSSDVDVNEYTEK
IYTPTMIVSPTNSNLTTFITLASLA
PVISLIILFIFLK
IEIFEIIHAGEGGIPAVSWSLK
CTIGCVEIAK
SGWVEHDVMEIWGTQSGVMR
QYAADTFSIIDQAIVAGK
TLAENENAFYDINTLDMVVSCYEK
TYPNIFAIGFAAESQNIVDYAQDK
VAGSFNAILAMGSILGTICSGFFTK
NYFCAQNLSFSC
VLTHYLIEIQVIAK
PIVVFLCCLR
FSFHNYDHITHCNK
GSSQWSYAWVPILGLVCGSIIATAFYLLLK
LSNITHQDVLGK
MLNQQNSGQALAR
YLFLQISFSTNIFR
HYNISTNIFFYK
YFNSIIAIIITSFAFAFAFAFIHIAFAGTR
DDSAGANLTVLATYNLLQK
LAIIASIGFDHVDLDAAK
VHGSELPPFATAK
MDNNQIDSK
FLDDTVLDQLYMLLIK
IDNLNIAEDFNGNIDNLVFDPEVR
ITCVEVQNEISLEYDYSETANVENLANR
IILMQYLS
MYALTNISDK
SLVSIAVVMALLGFLVGTQGGLIVA
ANFSAGLFYAGK
ADAENAVVATK
MCTEPGFWLGNHAFAHEK
YAVACNGMQIPLSK
MNIQNGWIYDANLLETGGMCFSLR
PTDSTPQAIQLDNYLVK
YCDNNVWINDR
EFILTLGSGTNDVGIGLLQALGVK
LHQENFCQALDIEPDVK
MALIFVISFILLLFSIFVIK
LLVLLASSAEWYEFTVYSFCAR
DNAINEFYNCWK
NSSQMIVSISQGSLGLPNDYLEYIIK
GVGEINNSSSVSPNNIAGVPFFGSIGPSAK
MLNTQQDTGDPLFMLQAR
PSHYALSLLAAVFTSFISLR
FGLLPEHYVDQNIYVLSSHTNR
VVTILQDHGNTSAASIPLALDHAVR
ILLAWEDFK
QPQPQPQDISNK
YDVTAAEIMSYSTLMTIK
SSVPFAIALTGLAGMFWPK
QELFGAPIFGPAMK
MFETSIVYNDIQNLLVNFDPK
LVDVEFSMINFTTR
LSLTEYEYAFYTAVASNK
AMTHEIDAR
FGNYSSFINLIPQEQK
LATDLFVGNLTFIR
AIILDINSTEEQIWK
DDLQLIIHLGMSGIIK
NINSNLIDFVMENGGK
MIQGFSIGSEYNGVLAILSEQTPDNK
NDIYNFMNLGMLIER
GLMLQIATK
DAQIILVDSVSDLWPSANWVER
TDDNGDTVK
MNVNILALVVAIMVLLIIMFYK
LFAVPMTAFETDTANK
YIDIEELLDEGISVYTAINI
MISFTSLWMIALIK
TDIISVHCYAGEITQR
YPVAVDHALYAYDWLYQNINK
HTQVGFVR
GGMYLMLEANTK
MIEFLADTEIQLITLGR
EMFSASVIAQTPSLSEEISQVIK
ENHCLVLFTR
SSDIYNVNDNK
MINYHYINK
YLDNIFDDVVVGNR
ANLCYALQNAAIDVLVSK
FFLIIMLALLGCLALPFAFAVFLGAPIPLR
PVMLVGTCFFIISSIICIFSNHINTFIYAR
NDTSFEFIGICLVYGACFSGAIYSVSK
LVVGVASNYASTLFSPGVR
LILDTQIISNK
ILAVQQVNNNFNSR
NYVEHIHEFNNEVPDNPVIFIK
FFTAFSILLISISTTQASTR
HDYEAIDTATANSIIDSLR
AVSLYADANTLTYTITTIGDLSSVQK
PSGMTVHGGSGVNSGLVER
SLFSEGDFEVQNYHGYVSEIK
SGFCTDLNNLENISLSHQSLK
YNWQPELGSEEEK
FSFTEDLFAGHIEEVFIYPNK
TQDIYTEGTK
ILLGFTLLSGVVFASDELK
IIILSIIFVVFILTVIYYISGSSIK
PIMLIFAVLFLVYYGIFSIK
LNFGITLTEYLIVVIMLQSYMVIEMK
FNSPIYDTAQEIR
MPDTLVILFCIAILIAITSYFIPVGK
DQDGVTDDGELTSLADAGIDSIDLNAK
ISSPLEEDQYEICK
MQIELNHQTYR
YGDYIIWPESLVIE
HVYFNYNIDIFCLQEAVHHHGSK
TIPFLLISSEIVR
MSLNSCIWLAVAGIGAAGGATGAYMVEK
LDSLFENVDK
HCNQEQMQER
AIYPYVHNMIEYYLNEK
YDSFAFDTETDSLNTYEANLVGLSFCAK
ICFCDIYNST
PVISLIILFIFLTAAFFVR
MFLVFDILLITCIVLVIFVPMR
TGDNLDNSYIDDFLILAK
SSEIISFIYSFITISVTTAFITLSLALK
HGGLACGIIFCFLQLLQLAA
MDNLNANTITLQGR
QDSNYSLNMAGQK
EDLSNYQLNHIDDIVISIMGSPHK
NLSFYQFVIVTFLLAISYSVLGLYYLR
FIWTSSDNK
MIFFINVPIGMIAITLIYLHLPNITSLTLR
LAITASIGFDHVDLDAAK
ADIAIPAATQNEIDFEDAQK
DVFDYFMSNSYIEK
FSLYSFHDIAGNSVLVANSGAQGCVEILK
NPNQYNIYANCK
EGGIYIDCDNTFK
IGGYSDLQR
TILTTNHGYGADLSFIVNPR
IGYLSEVLVK
DIVSAQAVLLGMLPHIK
LLGNQYNR
YPPLWNVDNIPAGQLTQYVFEMER
DSYNINAPQLTNANIVFAADIIR
VMHDEHNIILYIPEMDFEGIK
NDVLNDVVR
TIFEGSFTSLVLR
SVTLHYFIYNNENPK
ESQDTIYYITSDSYK
HSMSYIIMPGGFGTLDELFDITTLIQTGK
VWDGLDAIVHSIAFAPR
FAEDAGLVDALQPWDSAYYYEK
DNLTNEQAQAVR
YSHDEIWTIPYMNYSLAMPDYK
YDCSIGSAK
APYVYLSGGDVAFQELDAIVIPFDFK
EIFISVPETAMDMMQSK
AYQLSEVK
GVNPSNYYIK
LINEDAGSGNAVYLEGYFYVNHGTDLGR
FLDDTDTGPTIYAPDQDDTNVR
QYLTPSQNAFFK
YFFNQDATAWGGVSYMTFLESR
QIANLDTEYANALAELR
YLANSFAYDDDFNFEDLLAQFR
GYFIEDVANVGIGDTLTLEYGIR
SIGLVPSISLNK
DMTMEESMTLCNMSIECGAR
LIANIGIGGTGGYVIEYVGQAIK
WLLTIHVMI
VIYWLSGALAELGHQILLIAPK
MNIVQICPAIVPVNNYGSTER
EDDLLFFGAGK
SAVALLFIVLFAIVNGLINANYMIVVLNR
TQALGIILVIIILIPLSISLLTK
ASIQETLVTESTGK
MVGINTGSILNEK
NALAIWYGWYK
SALQHAASIAGLMITTEAMIGEIK
NIAVMLYTK
MHDYITDFK
SDDDILYATFDFAELQQQR
YATEANDNITATYYGSSFITDHTGDK
VMQGHAAVNMLPVLASNR
GAEILLYPTAIGSELHLPDYDSK
YYFSPGSVGFK
VIVILCALAFCGNVFQYTATYVCAYR
YLVDMGGVLGSFLPAL
YHALIADGINTGVGK
ILLGFTLLSGVIFASDELK
APNTHNLGIENTDIR
AMWYGANLAEILK
DLWNSLLQIK
QLAQVIPNTAYFR
MYYIYVFSGLPGIGK
GIGLATSLYLNNQGWQVIGIAR
ENWFSDHAPLTINYDYEV
DIEHFPTGYYYEFK
TQDVDFLCMQETK
PILSHIQGFEVTNVLVVIVR
TTSENIEFEIAPIK
FDATLSGEIFDPELESEFSK
SDGFINYTDGSISADK
IITALGMSGMLLASSNAIAEDTK
PQSENYIFIIK
SIGVLATVLFVGLR
LNMILLFFSTLILALLPTIK
FSGGCGPIL
VETTTNVLQQTAPAFK
VNGEESETTTSVFTDVAPIYDSNGENK
VTALTTANGDR
PSLVAADLNGQK
YNIVMSTGDK
CDDENVCVFSVTK
WYGLEGSNYIDSDILTELDLK
STTVTLQPQK
SSGDNAALAVIGTSIYNLATTEADQR
TIFFQQAGVQK
VGGVFHYASDWLPYAEEVLELLENDSK
VLVFFSSMLSLVDELNSFGK
SIFTIQQLNPNANQHIK
LLILDEPTAGVDVEFR
LQQINGYQVGEWGNGI
DDAYIEILEYDLK
LALAVNNGSIDFSEIVK
MDVLVINGPNLNLLGTR
VNLAEEISGEEIK
ENVDTVTPENSK
IQDYSSSNILIK
NYFCAQNLVFTIIIASSIYLTHK
LFGSVGIAEVAEAVSNQSGK
HITFEYTLMEEVNDNLSDAEELVALLK
DFEAMNFYAQYLCSQESDYAK
SNDISSFEK
ADGSQSDAIIYQLSI
SWGSATILEDK
GDILLEPLAR
IQVVPQLFFS
ISIVTIPLK
LGGYIGIFPSGVAEEVCEVLNLFI
VYGQAIQANETITFLADK
NIDGHILEIINAINQNSK
INFVGLTLLGLSISTLFILSEILLK
STLIFAASGFGLFSLLSGIATSDTELFIFR
INFNIVMMAIVTIMGMDLIDTTVMNNILPK
ILELEMSGIVR
IDDGLYNAMHNYNEGDCR
FVEFTIIGQR
IFSTIFDYFTLGCK
MAMAWILTIPACVFVTSAIYTVIYYIFGSF
ANYIDHSLLNQASVLK
HVVIIFQENNSFDR
NNIDELLVSPFGVVAEYAK
PHGVLYNQLNVDQELAK
ITAHISYPYK
MAIILVVLSFFIK
TPYEFNILTEK
NEINFANMK
AMYNLGIPTSR
LLILNDCLVTELGLDLANK
ILTETIGIDAAK
NMFLTALIPGLIVFVGGFLLIK
LIQGVAVGFISITVPLYLTESVPSMIR
NSNFNATYGESYNAAAIQCLSPEVDYK
WTDNLSVGFNTGYVYDLAGAENSSIPR
TSTLNVSVAFFSTNDQK
GQNIYLSTAR
VDFNNNPTTSFDSK
VDAQTWFGDSISR
FDQYSIFLGGLIR
VLYTVQNNNVDIIQNISPESTIIDLR
ELQTEINHFEETK
MCSICHSYAELNNQISILELQK
EMFNEFISYHGSMYALINNASTIPAV
TGTETTVVALSGYLYANNK
VILALYSAMALQAQYTT
MFLVAYIGYFIYYFGR
TGMTDNFEVQSFEWQALVDLQK
LHIGQTIDFITPDNK
EGQYLFLIDSSK
MSQGESVK
YEQFEWQSIETSLEDAFIYLMSSQK
NVYSLVLELQDNTEIEHVSMFDSSVHLSVK
DDQLIIDVK
GGGFFDILNSIYPLLIFMIVVSFIFIK
ISQQFTNINSLEQSLLATQTALVR
LNFGITLTEYLIVVIAELYGDR
DCGLGEWLEK
DELQAAMAHELTHIR
VNHPLTTQNNLK
DILWLDPNFSVGDFGIK
IYDPTIGIIAPGFFGAGIAFPR
NLGIMQTIMLTGDNTATAK
ATQLADSGLTLIFVGNSK
MCTEPSFWLGNHAFAHEK
ETLVDHQK
EDLITNEEAVMMVEPHLLEQLLHPK
LNHINVDSLV
ETTGLSEPQVIK
DMNYLGATR
YQNLINAFLNNNDMQISQQQQSLFR
EIGDISYLDHIDLDAYDDFVIGPYYK
AIAITSVCSNQLICSYICTYIWD
AGHAAYFDMGELR
QISVANALK
LMAQILQGSWQ
EHFTNNQFQPSPMLAQAYFIFNMR
PDTIISNGTYK
NNNQLVVNIGSDMPSIDPQQSSDNSSNR
VITAPVLVLIFAVELHWLPPGQWGMDFR
IVSIFSVTFIAIPK
VLVGGQISFEVAIVATIV
HHLLSISLALMLIGR
IAMIFQDLMTSLNPYLTIHK
TDEGMFSAVR
VLIGATILCGIGNIIFVSGEYELALFGR
QNASEFSDR
INEITSLGAVFLAGLAVGFWK
FIAFYYSPQGR
VEITVHFAISDAQGNSVVVEFINGK
LEQLSFDDDFILVLDR
FGWAYILAMCIFVCICLILMFSR
IQSGDDFVYSVMLR
WTLFYWGWWIAWSLFVGMFIAK
ALSNLNVVLAILLLAFILFLGNIAGLIR
MGFGQLGIQGAPFLVIAPAK
VMAGFEDAINAK
TFNFNNDK
LEFSHNQLVLEHLDWAINK
ATGISILDSSDK
MALINILLEQR
ANDTNLIDK
ANYPVTTIETSQQK
LVLGGHAEQK
LATAANHSATHLLYK
LVAELVSQMGEAYSQLIDK
NLETEFADISHCDLSPFAAAVK
ITDWQIQQNNLK
PVDATTNPNLILK
DANVVQQPIPR
LILTSILGFIFAAPAFSFDNPNDGSNSTK
WEECQNSPDIDIHSELLEFTNSK
MCTEPNLK
HFSAETPPTLQK
IFNCYYMVIGTYANNYPSVALYR
HNDNIVECVAIIPTNLK
LYELNSVWK
DDSAGAMSLIR
MASINTNNQLSTFIGPDNLK
FEENDSVSINK
NIEINIGCPNASIVDFPAELAHLFEDR
YVDFSVER
HTGTGSGNHVTLGAAK
GHLFLLAGNSPLEFR
DPELLADMNK
MNHFINWQQDPCGNYLAR
FNSHIYDTAQEIR
YDYGNAFDFFNNHLK
AQYTLSVSDAVITVNK
FAYVFINSEIAK
DNISLNDINSLLDEFEQNK
NSNSETFINSK
LAIEIFSHR
NSHEQGLAECVLIGDR
QINIIGTIITK
NIQEYLLNNR
TANQDNIVED
TNFTIQAQNETHGGYIGMMSSLYF
ALYLNDFTAIDNNK
ILGLDSDNVNAQIATTGGTK
DDATIQTDQAVLR
AYETLTPAANSYEK
STLLLSMLGVTLSSCSSLK
AQTWNMPLYK
TVNWVNIMAYDVSPQEMPK
DHDSSLEK
AHGFASDYNSDGEGIAIQK
DDQVDAFVDQVVELLK
NWSGAYLNESMAGTDVLK
PGLISNDYK
QIAPIIVHDFNTTDVEVNFTK
TNADVATTTGYSLK
WSSTTNLNIPFSGSSTNLTINVLPLNGAK
DGTVIAEVK
PEFVTDSSLASIQVEK
GIVAIILPSK
GDNPANSGQYGPWELVGSQNSK
GDIPGNSDVWSSPK
TMLDNTICNDIK
NYVANSNFLASLSK
LTQSFGFGAEDLGNGLLK
QLNVFVETAMNK
GMSWYQATNFENITLDLLSVGQGFYDTYK
PHVLFASSPFDPPEYDDPSYWWSQAK
DSNGNTILEGVSDSNGVFHK
ELGQMSSDAK
MLNTILEGDEYNSFK
DAMVQILINSR
HGFSAVYR
VEFSLSPQMVHPEWATVNNGECTLK
LNSGSTLAK
QLFAISITTALLVLSACGQTGPLYLPDEDK
LASSEGEFK
HSVISLEQNK
SIASQTEIAALEEK
IITNSQMPEEK
QQYIYEIAASWLALGLDPDK
VMAFSLDFDFILEVFDNQDNIDYLL
ILNDGITFNDGYTSEINTWIR
ENLSHLYDR
MQMALYYPQLGYYSR
TQGSAPVEQTSSQPAPAK
IAFYNCIIAAGSSVIK
YLITYPEFTELLNNK
QDSTTLLIALWCLLILIFFSIPSSK
PPLYYWLEATSMHFFGITPLAIR
MSTNIVEAGDLEPAMIK
EAICEALADIEQGADFIMVK
LHLIELFGFK
GLEGIVLAGLGDGNILSNQGDFLK
VEVIYESADISPEFLDSVLTIK
LGTVIINDVDYYQSPR
FCGDTVISDVHLGDWGTQMGMLIEEIK
SDGLHECSLSEGYINIYPR
FNASIGAVVWELISSGGK
VIVLIDYGATGDVQVK
IQNNSNAMMHVEMSK
MFAVTSNMYATQVSAQLK
EAFTSVSNYK
LQNFISNYSTSFIIVGVACLIYYSFK
LYPELNIWETSR
SFESSPLASASVAQVHAAILQNDDK
QATDIIEAK
IYDIFFAAAALIIVTIAQVIWEYIAHR
VSSLLGSVHK
NFDSSHNFTLCCK
ELANILDNDGIIAIPTDSGYALACR
DLVFVFYIYYFIK
GSLLSNLGVFSIFFCYFFVDR
SGDDYAAIHQAVSR
IECFDISHFQGEATIASCVVYTDDGEDR
FSSVLEEISANMYQASEDMEYEK
ESLSALQVYDCIESGFK
EYGSFSDFLWGFVNFK
IDVAEQLFHDYVSAGSMHELWDLEGLEK
DYEISGYVQNQFDK
LILVGTSTGIVPYR
PLDFIAGQFITFLLTDEDGNMK
FYVGEYATSLR
PDYLLVLDDK
DLLLASFFGSVAALQAFLVAFR
LEELAPEYR
CIFMIIYIETR
IQMPDTLVILFCIAILIAITSYFIPVGK
FYLYLMTLSSIMVVICLYWV
HSVDIDLATFNNLLK
VNLINDAIIYLNVVSSEK
VTVSGDGITELNIR
NFIFSMFINIDYPAFSYFLSPDELGK
NLLVDVNYYHPLIEPYYFINSR
QQNTNVDNIIMLNR
ALIIFILTVSVTPFFYAYQK
LTPQQIYLAGIFYDVCVLK
GSLTSEMTFEQVQK
LLLSVEQEVFENLLAWLK
FLQGLTTADLNGLSIDNDILLTAFANLK
DLILNTQQQINTSISVQELK
LNQEVDLIIANSTNIGYK
ILSAQVINQQAQEYIEELELTR
YPNHYLQNFSCQYTEHVDCPFVVNVYR
PIIYYCPSPEDFINLNNK
NLIFISLFIYALNVFAK
DLQEAATQNQNLANLLDK
GIVSFDSTEYTK
NWEGSWLLR
ELFGDATVK
EIIFESSQSGNQETLLVIR
VNEIEMNGVGNYIIGAFTGDTWVK
SFDSIVFGMDLGLVQGEAIAQAMMQR
YQNEGGPSFIDCFELINTLIK
AIGGECAGAISVYDGQPSVDNNTENDYR
HDVVHPFFSGLLPDEPAR
LALDFLADEV
INYNINNSFPSGHATFIFSFSVSMWILFPK
PQLFFSPGR
SVSVFSLLK
VLLIAAAIFSIFTIVGMLAPNYQIFISSR
MGFIDDVQFVLSHVSEQCQR
LVPLSGPVFGILGCLVPAI
TMTLAFIILVIIIGFYVLSFSLIIPR
AAVYSTDADFVSITNAR
VEPILVEMEPFSIDETVTK
GIAISAENLFVSESCTIITSYHK
ADWQLYTFGNTYHAFTNPNADHEFGTVFNK
SWGLPLFDK
IPTISGLITINDNK
PITAALNLEVPTNAWVGIVGK
YLTLYGFSQSQAGLYLSLSAYVSLVR
TEQTAPLIPDNGDLYATK
QGQVLELLNDVYSSISGSVNIQVSK
SAIVDNGISSQLFALLQK
QSENVLNTDK
QQDLISAIATQELIK
LISWLSQYYCCDIYSAIR
MIASLLVSSCTIHPLGIPDETWQK
PNSEPQIY
SYYSMVLSGAEITAAWFLSK
NNIAYENLK
SITINTVVFK
WCQAYNIAAADGK
IIDFDNISDSFDIVINSTSSSIDGK
ALSLADQLILLPTYSADEQIIK
YSSFIVGGVVK
GEFVVIIDCNSDSEVNDSNNLK
IIVTIVSILIFSLGICSQINTQAASDFDK
SEMHPEVMLWFK
GQTNLDSAVPVEDISNDSR
ALVENSYQSYVFAR
TLGLYTSGNK
TFLSAFDIASIK
STNNFFIVR
NAAPIYLAQNEYTVNSYHSAELAK
NLNQQNTIYFIYDYTIHQSALSR
SIIDSFDMNDATALAQLISYDYILDK
QNIILEPIIEYDFELDEHHFELETLDK
FYQLFESEITDIITK
IDNNIFSTLLAK
TQLNFTNWADYISPYIVPCFSDLSNTR
QVSLSNINPVR
LSPEGYWVQFDEDNDVGR
EVMPVAHVTGTTIEVSELFYNTPAR
NSIEVIMLFMFTWYICGFIITTYR
LAMNPINVNIIIYFLACCITFVHVPTIR
YALSIQEIY
YLGWHMSNIITIIMISLLFFYSMFLIR
IQLFIVALFFTMVSAFLQIPYGYLIDSK
MVENLTEYLSEHGVNVR
LDSCLFSDFIDEFGSLEAEHWR
QNDENTLTQLDVGLEVGDR
LENLNQNNNLYSGGR
VDVTDAHALK
NGNLVEVLSDYTETTPLSIISLPVK
MDSDYDLVIR
AIIIFSLLGTSTGSIILILIQK
IYWVVIAVVSVAASTSTSIVYTR
AIPTDFNYSQVK
LQQISELNLNLQDDAVIEQIEISAK
GSIFSNIFSK
TSAHVSLYLVTILMLIVIYSPQDMLGIK
FGYGMYLDPEQR
DYTALSINSDDLIGNVIHIK
PLANYFESINSIEDNK
NVLFQQHEVIDELNSQDIEAQTNR
YLHQQSASHYAIPTGNNSMYDLFNEK
HIPNMEFTEAIFNSALYK
DFDNGFFEMQCSTFPQEK
GVILYYHPTVFDNSAVPSNFSNDK
LLIFDCDGTIANNMDIHINAWFNVLK
SLNSDWSPAIK
MYFILGNLNK
LIYDGFLGSGANVASWSTQTSYTATVFNR
GVGEINNSSSVSPNNIAGVPFFGSVGPSAK
MYGNFDIVSNYVPTLTR
ITGNNLHFYCNPNYK
LSFPCNNDYGFIYEPWHWCYHNEK
STYDIPDYAITFLYTYQALNYLETNNIK
MTMVLYMSHGTGVITMK
VGALPLNVSNTLQYALTWST
EFDSIDTVR
YFSALQLTTAISLCVSIDLLLNAK
NQSVTTVQEAIVK
LLTNEFSEELQQTLK
MSGLAEVNFK
YIISVYETK
NAGYEIVTVSFSGDK
NNASLENEDDVCK
YQTYSLGFL
IDLTQHALVNDSNNHMIK
VPINTELVSGMNATVTIK
IITIAPDVSNMYVSDNQK
ADGIEFDYGK
IVAALEEEGFIK
DYSANVQACVDWFGPTYFSK
DLNIPYASSSNAQK
ANNQYQILPDNSGSSLTNTSWVK
NNNIMSFFIIIVLIITGISLYIK
QVLPTADEEVIDQAYSSDPLDEK
AGNNQAPLIDTWWQTETDGHMITPLPGAHK
ADFSQLAYTDFK
LGIGTIISQPQAK
TVICFGLHPIFIDK
QNILQNCNK
NLISIDSLA
INYMGILGILVAMIAGFVMPK
IIQSLVNQLNIK
VINATSCMPNMPAFK
LCQEVVTK
PFYDWVIEETEFSIK
LVLYVTSNLMLAGLICSCICMLIVIVFLYK
MVVSLIIFIILITPLIINLFYSHFAPIK
SNMCDDLDTFIAIAVLTSLATLLLR
VIQAENIAFEYTGK
NPGLVIQLATIYK
LGLSISLLSVFVMIIYSHTQFK
LIVSTQSWK
LIQDLTDSSGTVIALAIAR
YSIADIITNPQFSDFVR
VFVVLMTGNIR
VVLVTGAGGSIGSEIVHQCIK
QDVNLHFLLALVLLR
LLDILLSFMGLLLLSPIFLIIIFMIK
MGSGFMFYK
YTFIFPNINNQR
DVSWANIDLSGYDAVLHVAGIAHTSK
NSLEQFINMSYTDK
EIFDDGLSGLSCNPNDVSSLR
DLLLLFNYFK
EVIESFAAK
AAELGYYSQVILSGR
MSLYEDIVAK
HAVEWYLIN
NMLGYNPEYDFELGIK
SLFLLLLIVCLVFQAK
LMLFVPLILIVFSNIFISR
YYIFLNDWIFFFLVK
IIFFVTFLQSIFVFLSR
EYIINNFSIEAILEK
FLQIANLLLK
MGLENYDGHK
FNILFVLFK
SIYHITVISLMGR
FVHLIINLNQGGAETMLYK
GSDDSGYWCDNQVTLGHTR
EEGFDSIINQSLLSIK
YAIEEDTSAIVPVHVFGNGCEVEK
NGWLTNNGPLVQELEK
NSYFIDEHGNK
NMCEIDLDK
LVNSVLCINIHPGLNPYNR
YDLGFSCHSK
GWYIYPSK
MTMLLAQQNVK
WVSDLYGGGLR
SLELFFIIVGVLVFIVISTHSR
CIPLISWFK
LNICIPVVQMIISAIK
GVAVGANSSK
SIFNLSDTLR
EIYFVANGEYIAHMDGDDYALPGK
GFISTQQVLAQAEK
DEPAFTEIK
SDYIVNPK
VTWLFVTLAYAYPFLSEIIK
DYYLPQLSNEEMIPLAVK
TVFNQETTYHNLLK
EDSSIWSQVSVR
NGTSVNNGAWYFGLAYGFR
NLYASTIIGQIDK
ILTFLLTIAFLFSIGR
VLDNINFTLYEGEVVALLGK
WDILALSIILLILSIFVWSISDLGGSIDYK
TSPITFEQFPDR
AGQVYLSISVGEEGQAR
FLLVTGFLGGFTTFSSFSLDILNLLQR
QIPLGILLCNIIGSLIIGMMAAFLIETK
VSGFANEYK
LGGIMALSTYLPAWDNFK
MNYELMEPAK
NTPVFDIIDHSLVR
IDHDYIVSFWDALK
SLNNNEVENAIAEVIYAQIWNYFIGNR
NQTPIENNLSIINNPIFDVFLPVQNISK
MWTYVNNVFQQTK
FLDCHENVVNK
GFNIATTAPTQCDTGTNNTDPQIR
PIIYIHCDGVSGNQTMLAR
ANYHTDSSLYFFDQGGR
MSSFILINILSDVLAIIYSIR
IAILSVFPGMGNDILEAVLEPPLQGLILK
FLANGFTSK
ELASNGVLAIIVAMVCILIYISAR
APQNYFDNGFVSITLANSVDVDK
DNSINISSLTK
IDETFVDLEVADNVTVK
DNSIQIAHVK
EDVFIINLWIYTFIALVMIVLLPFDR
VVFSMLAQVLLFVSLSR
MISLNNLISFVLMILSASMIALGSFFR
LAEGELILVCNNR
ANFDYDDVDISIEYGIDSDFNNK
LDELIEFLADTEIQLITLGR
VEVDESYFEGM
TIDLATEVQPVVEDTVAIENSYTFQK
LATGSNTISVSGTVTVDGK
TPLHDIQGTITWNAPSTASLADSASVK
LELTNVVVSR
ELNLTAAIIIIFCVIMFLHAVNLF
EEFLYEMTNAYLGCNYPSPPR
GITGVALPAR
MSFYLGMIVTNATITGPHSVNHIFAK
LAIEQSDGNLDLEVGQFSAFSEYTTR
MALYFFALFIYAVGYQGGAQFFR
LVCNVNDILEEIDIASNTSQTSSTDNQVNK
MILYCSGNSDLLNSQQLAIVGAR
ENNFDFNEIINSPSK
LIEQIDNIENNLEHVR
VCSTEVEEFEGIK
SEFPAFAAR
TQASLTEQVSNMPK
TSGTQIADFNLVNGSVTNITNGK
YTNNSYNNYTVEVQILK
IIAGVFIFVFLISNLYADLVAEVTTGVIQK
SVYFGFDSYNIIDDAK
VLTGNDFITACTALYAILGHIFPIFFGFK
HLDEVPNGAIIAIPNDPTNQGR
SLEIISFIYSFITISVTTAFITLSLALK
IIIIASFIILAIYICWIISIFGNIAIYGSK
DWLANNYPVSQN
HFLDTDNQFK
VAILDYAHNEAGMEALLNMVK
VILPVIEAPLTVR
IVVTQNPQQHDMK
CEVLVLTSIGALMNGTSK
QVEFANEYFDFEYEK
ECINMLEELELTNTQQTR
QIQLADSVLK
QDFLEYLIENEIVDNK
WEVIEQYTPDFESIFTQAVIYR
LLSETAEGGVIHSLAK
SFICIVFFLISGFALACSYDSGK
MQIGYSGLTVGHNFR
SVVIIAPGFSADCLETLEELAISEK
GDPYYCHCYK
LADNPALYQVSQADETITIFILGSVHK
MLYIDQDADVYTGK
SDVFWGHGK
YLLDHGYMSAK
DDDSFSFGMYQDGK
LEYSNWINICHK
EFGYGININEGEDDENANPK
YAGMINLSNPNK
EVPHNHANHIYISAENNIGIDK
MLSMISTWQLSVIEFINVLDIFANDK
NESLNNPSL
TTFISENLPK
PDVNGLYWIR
TQVIMPDPYGSVYYDIFYHGAPIK
QPQQISEAK
NGLTSINLVNHTILDASTLSVS
ELAENCEIIICCLYNDIAAK
ILYLDIAGSALK
MALLALLVIS
IIDQYADIIVMR
INFTSHSELVSEFHIK
GAYIALPNDLR
AVLSFFSQNTINYEVIHGNDYK
TPAGLPLVEQALISILEHYHK
LEYVNINSDIEK
DVNLIGQAFADEIFR
LIDIFDEFAEADEYAFNK
LTTDAEHHSGEGIFFSSK
AIVEYGFTK
DVSESDIYANYFIWVEQDLK
PGLAGFWIIGK
IAVAPVLALPVVASAITMDEMLK
GQDLFSIVDTDK
QNDLLSDQK
SLISSESQFIR
VNSVENGQVEK
SSALLDTINESL
YADHGDSIR
ILAEYLVENITIL
SSVNLNYNYLSSSTDELK
GEIAVSITAGLNVTFFIEHFANFLSK
ANNYQIVGQPEAAGYNPPWTIPFLR
IAVITFSGFLDK
GDTNNEWTIAFVLPAQYTLENAPK
IQMTAPVMVK
DFLAYLELLR
MPTILQDDNAR
GATAYVTLEPCCHCGR
ETTLASGSSISTIAK
VAYTVYFPGLEK
LAADGSVQLVK
INFTAEYWDNVFEHFLIEYK
YEPANMVCLDVLINGDK
DGEIIEVDNLSK
IGIGVEDVLETIVAK
IDLPFAEPDR
VPSDNIANIQENHFLIVNCLCDIIDQK
APLNAIFDSWIWQVCDLLPN
LYGAPFIYGEMN
IDQGEFVTLAEK
FNSWFFDSDSADALNNDFSTK
MVYNNSIITSDHWEYNTFK
NEIQNSQLIELLK
TLQNEIDNIHDLAESFHK
LLAFLLLIAVLVPHISLDHLSYK
VIDDLFLAMVMGMQNSFTTLFFGGFAR
TLVLQSAVMLTGTLLIDIFDNHR
HLEYIDLDDWIVCSSVDAVK
IFNELENTIHNVK
EAFWVGVEYPLTGVGQWNYLAITK
IIGICFVHQILAQALGGR
FHSFSVSEQIIR
EFYVIATEFK
PNMFVVDLGASPGGWSEQVIK
YLANTYLEFAQSLK
VIEESTSSSIAANILGLLIEITK
NITAQNPQSATDFAK
INYSASEWQSYVK
MLSLMCLTK
MLEMLAEVVQVR
HSNDIFGVMIESNLVAGNQDINK
TLVNSLNVEFFESDASQQPEDIVTAAIK
YLIYLVLGYYFG
DNQANMLITILK
MYESLILFLTLVVGYYFFNLK
LLDYGLLVVVTIAQNDSNPYSTAK
LPLEFAVEAHK
LGIPLHEQEMLVGVR
DIEQIQAYQNNK
MVVYSGVILILLFSFLYK
IFILVISSSGMVGCMIWIIISMCHIYFR
QIPIYGVVFVALLSCICLITK
DSGITNTPFVTVLQLVNIK
ILLFFVFSSFIIAYVIPYK
NILTDYNA
SCEIHLSSQIDLLQQK
EIVDLVNTYNGYVYFDDAHGMSIIGK
QFCEVEFIDNTDIDK
FIINYLTPDITK
DEQHFFTYINLENQLK
LSFELTTR
LSNITHQDALGK
TELNDDTAVINFNSTSNLK
WFTEFLQQK
PISLEIMFQR
GDLAVEIGDENVPTIQK
VSYVVADEMILDIGPESQK
GIYSFGESAPVEDLFK
ELPVGLESAINDYIASQLSNPVK
ELNWDYQAFEIPQDVYK
LVEDSLYEPFICNSAIIDLK
LQLICQDSLEVFEHDFNITNTIIITEDDR
SHDSLTNPTLSTDK
IPSGQIGEPK
NSLMWSDNLFDNISK
LIIDDVNNINHYNLPVIDAWFFDGFSPTK
ILNSFAELDGYQSFVEQYNPIDGLNIYK
YILLTFILIGLAVLSCILYIPDMSTVFK
IIPWFAIGFIIVAGFNSLDLLPVATVNSIR
FAIIFYGFNLTFQLIASVGLAR
DLEISPLIIGIVLGMALTHTPASK
TYIIPFGYNSK
DNLFIYLQYLLPHTLTSR
VNVVFTSDGK
LPDDDNNYAISQVNEAQK
SLYYCDISLQIMTQNDFDR
QAQQTITELFK
YGDYIMWPESLVIE
NGEYHLTEK
GANQVESEAVK
LDNYETIEYANNK
GELSYPTFTPYQDNIILAFSDK
YIHHLGNPIIYSQAK
QMYYAAIFNMSVIGSYNSIDMLFPK
FHNYNHFNK
NAPASYLATNNTWGGFAVFPVGVMFPIK
MYQMCGNVLEVK
HDMQHMYQVVC
EGVHISGLGVDCPGK
IYSLESTGMFEDSQLEDLK
EDHYISNQMK
FLDLTYNYGYAPVLYFMGACIVVFIIIVYK
QTGLNIDNIDWIELNEAFAAQSLAVINDLK
LDGLVIWQEQDVFSVGANLEEFGIK
ALSTNTLPSWIDTLDISVYQNNK
AISLPACGTANTLMSAVITAAYASVR
DVFIPIDWIIGEQK
LNFSEIDSYADK
LVVIGLVLSVVIALIVVFLK
VVGIGNIVYVK
VFSLEDSQK
LNVILNNILQDAK
TFLVVLVLGCCLTAIAAWLFK
SLQDLTEAVTAQIDTDNQNMLANFANAQK
NDEYIEISLIK
DFNIYFIEGYR
ILVYINQIVK
TSESISVK
ELWISWYLQNIK
SVITDCDQESSILK
NYYENGNLTVNLR
DILVDEQTMFEHYDAFISDEVCNGATFDK
HFHESANLIANDQNLK
YQNDEDFDEFSLQER
IANEIGDQSK
YLMLNGFSAR
IDITLSGVGQNQGSLHPVTK
LDCDTLIIADDK
ADGLMDLPIDAPVGTDINK
GFEVFICQNCGFVDESHFCNLDIFK
ASLDQCLINDYWNNPEK
FNLEEAENHPLWNK
DLLEYNIDVYFTK
ILFIGVIDLVIFGSIFYYGIVTNSK
HGGLACGIIVCFLQLLQLAA
TFFPTEGSPALQALSAFTVFAVGYFAR
LPIAFLTGLGALSAVLMLVFK
IIHYVAMLK
QESQLTSIVGGASNNTFQLIYTVTYNVVK
ILNTLNNYDNLSESVK
LFSMFAASPEQSLEWSETGVEGANK
YTCPTSNQMLDQEANYWLPVDK
LPTDVALTEAGSPLK
ITDYADELLQDINK
SQFDSLGFSFDWSR
ALILDPEGFIFTQIPNIDYK
GEIIQEYSDK
QTWVSISTDVTYEK
LICDNNLYSK
SYLASNQPYYVETNQK
MLVFQMSTIK
EWVMSFTK
DITTCAEAITAISK
QAAFNILEK
VVCWPTCTTR
TPVWNSAMLTGAK
YQYHGIDTCAATGLCGVQCPVDINTGSFIK
FSILDPVITYTLPK
HTYIVVDPSIAFGCGNHETTK
IENYLFDNDAGSVTR
EYGAGMIYMEMVSNK
ALEQQAEQNR
STGTIMPSLSQPK
DGSFVASSEIFIIK
GTVGNSYYLDK
YETVSYEDLFVSLNNGIAAR
ILLIVSLPQDLFVSSGATVK
IYGDVYEEELK
SSIFGTDANPR
YEQVINELNEK
EVFGENLENIDDEK
QNELICDPCAGSGGFLIR
VVEFMVDVLDIK
GTSQENDSFIQYR
NINQNQMFSLDEFK
VVDTELPLSLK
ADLFAVSNGK
ALADLIVWK
LGANNTPPSA
YLVDYCEK
DLYLLGLDLK
FLNLDFNR
AGILSEVLLWQELK
HWGISLLSLLLSDLENNQNFIK
QDMVFISR
IGNLITEITDAK
QPQPQDISNK
AIETHSFEAK
HWTVESLLPLNK
FFAITYSK
NDYPTLDFDVFSMDCAENISQLLTGLR
QIEHLVGDFWNSQEQTVFLSSHK
SMGVETCLDLQQLSLATLVDK
PNGLYVVTPK
YIFTVCTGSSLFSK
INYYSINGSIVSSSQAVEINTK
TIPQIFVGDIHIGGYDNLMAR
NTEEVWSDIITNGGSVQK
YNLEPAFIMALIYQESR
IDTNAGVCEILK
IVHLGLYISAFSMAFSGVVGSMLMGYPWK
ITGCVNIDK
GFSTLVMAQVLADDATIEACDIGYEYLK
MLSSPNQLQLLSLLLK
AQNTHIALETSK
ALAVQQLNLQTSK
QITEFYPINDK
DSNSISYTPAGAWLEK
ETIQLVAGANTISLPSK
PTQISFNVGYAEGTNPTSITATVSNTNGYK
CNSIPSDVK
EVVWLCSCILLTILAAK
STFTGWSK
VPVHLELEK
VGIAQIFIAPPDASESTLK
YTTLFANLEK
YASATDDEALDAFK
QLQSYYNIYNTLISK
YPSLTHDNLITYK
LLNINLINTQLK
YSDSIEVLYNWNSLESTTITIK
PEEIDYLNK
DSNSAATNEAITK
LDNTVNIEYEYINNQFPFNK
INNHQGNNNLYK
QNNTNDQNDK
SSINNYIEK
NNFNIEPDFMIAIYK
DNIDPTNK
NLYMEFAPNFYSK
GFNAEYLGISNTK
IDEAILLDILYPK
NNTSLVFANNEFSYLYK
NHQILIISLTIAIIVLSVLGIFMIK
YIISSDSVNK
NLCLVLSTIIGLSSCISDGLYINNNIPK
GSTATMVG
SSIMLSEDK
ITHNATESIESSADK
YFNQVTLEVSK
NLFLNNHNSLIEDIIEK
TDTNLSIVSLTSLQAK
LLASDIILLR
NIVSFIPFR
LDNLLDCTDINYFTSLMK
WFENLFSNIHLYYK
AMCMFAPGGIVDFISSGQINVK
TLTNNLPASNITDSK
EITTNDESISSSVSDLVADLNNIK
MLNIINDSLK
TENYNDEK
IDFFLEVK
IFDYSNALLFK
DLSTSDASILK
IGVPLGLFLLSLLILLSW
YIVFPLLAYVDEK
EIIEDNDNDNEK
IIADTDAIK
MPENNFLNSSSDITK
NNLNYNSDFK
LLPNNIDSIIEIVQEVIIFFEK
FLVTMDANFAQMQNQDK
IISSYLSILNTNFTR
SFIDQLIDNLNTTR
VNLISNMQIQAK
LLSEDYCTVIDYK
NSYYIQCAPK
PEFQTINK
ANELNFYQLIIR
NMINQQIIAK
YSSSETHYYIPTEENFENILK
ASPELLNNR
DYQSLTEQINNIENTLK
VVNNYNGYAAINQYQR
DHSIDNGVSLFSLNLTNEK
NSYLNNLYNSK
DIIDYAISNAWYK
EESPPEAINICLSLFK
IYYYLAVPITSK
LVDVECSMINFTTR
NIVALSLSGVK
GIVSFDLDVESLQTGLILIK
VEEFVDGFDSANSR
NLVACVYDNK
GVESGGYVK
NLMALSLVLANNDNINNYNQK
DSCDAAGSQDLSNQQVDGK
TIDMIFSDSNELESLK
VALNLSFEHEEIR
MYSYNNLSK
STIEVGYIGYLR
LVVVVFASLQLQIINFL
SQLYVFVGDK
ISTNTMWENDK
EMVSIDYNLTNR
LSLLTCIPLYIFYWVMFPFIWILNATANK
FIAFATGFALISFLHIVIGELMPK
PEETVQLEYQK
IGAIAGILSGALAVLIWSMFEHLGGWFK
GVGESQGQYGDGVGELEDLISVCDWIK
TWFSVIIEFLSTYIGFFAFVILYFVYK
QTVIPQAQLDETSSLLEQTLNDFNINAK
DWDSTVIIIIYDDSDGDYDHVYSPK
SLVSINWTK
NQIYQCYQMNFWQR
IYNTYAGLFEYFLDR
YNSICVISDGLEAK
NTGTVNVIFPYC
GFEIWIFSGGLSESISHLQII
FIAYMEHIER
MSIALYTLISLAGCFFAWR
NMQESFELNF
DLQDIADYLGEK
LCDDSLYWVGVYSR
NLDQNYQLVILK
VTNLNYQNHFNLEFNK
ELFANWAN
MSMDGLTVSLGINEYDVK
VSIQDYEYIEK
YDYQNYTLNDGDCVYFLGR
DTVPTEVSCDK
VGVITFDIQGCNAGDIGELLAIK
AIASFVNFIK
LVWTEQLNLEWDK
ILPIAIDLDVK
LDEVIANSQLS
ASDELLLSEIYFQAK
SSNQQMASGQR
DQPYFVEYK
LQSIQDYLDSFETDLK
LHEYYIENYNTALDYK
GNANTCAVYSADNAHR
IGESLGLNDK
NTGNQQQALSENSK
NQLLSSVEEWFQQAQR
MLNDLAGVLQVSR
PLWIAQGEEFHK
MDIFDNDLSIPVNLIR
VLMYSCIVLFIAVLPIYQIIIK
LQSYSETYK
MIEDLNNAVNGK
GVYGGAIGYFNGYGDLDSCIVIR
VLGNHVEVYR
EAHNAAVAVNVAMLMR
MDESLFLPDGQELCPADGSR
VWQNIDCK
QYQSAIYYNNDK
IIYSLSILSCSLGFSANSDTK
MQIELNQQTYR
TIIISESGIYK
YLENIHLDITEDEAAYNISVDLAGIEEK
VYSLIGGFGANFSQYHCK
WDSLQQIATNIILNNADLNDEFLNAFK
MGLINPEGK
CYYAMQAVK
IDSGDISDNQHFVVWK
QLSPAEFAVNENQLIINNVPEK
VTANLYIVANR
YLQIIYILMMFIIAITMII
MLSGISVFFVPLLTK
FYGFQVDIDNCHIVP
TAHGCYVEK
TFDQEMTLK
LQISIAINQDSLDTWFLDVLK
LGQDLLSLLTK
LFISQSAVS
LTVVLMFVIAINCIR
NVTEMGWWQQIDINDITIGCLPCVHFSGR
IIIPIGLSSFFIK
DSYYDPYK
IAFILGSTLGIITFYIR
PIGGIIFGQFGDR
TSVFITVYR
QANILVSSFHPELTQDPTVHEYFLAM
LYNFCSSK
FNNDFDSIDR
NLQAPYDLVTYVHK
QITVPNATYAAPILVSSFER
MFLILIVVVITASFLLGK
LAEELDYNEININVGCPSER
DLLSDPSTPTVGPQDANK
CGETTEVK
QLIQNVSDLTLGGVISGDLNK
DAGTIYNANITNISTNPALLGLPTTITIK
SSDTESGQVSQEITPK
FYAQSVSTSINISNLLTR
LLEMSLVSNIIK
LLTQYANSLNTSLVR
NLFLGLNV
FLFFAEIWER
GSELVFYWIWTDDMLEPIK
VSQADEIIAIK
VGAMNATVVTLIGLVLALLLMYLSANFK
WYLIDQENNK
MDISNTDDINILQNCDFITLK
QLTDVFEQLWDSK
LTDNNLNTYSLHDQGNQAIVTVTPDIDK
MIIQPLAAK
LVGEVEQYTCDTLIIATGATAK
VVPDAVAHIYSSFNNTIVTITDR
NMVSVNLNNDTLWYPVVSNHGASK
YTGNVESAAIVGEIIADR
VDIAVGNCMPLR
LIATGIAINIANPNYAAMILPR
LDGYMPTLPIFVLFGYLAGVFVF
NEFDFTFSIFEK
SYLILSTTADMGFTDQQK
CEIQPQQLLQTLESELK
ILSGLVYLLVSYLIIQSGLK
NTSDIFHVPCGR
MHCLGDLLIK
TVFSGEVNIQLMLSDLTETLPTK
IITLVSAPEGIDTLAK
VIVNGVTYEAQWWTQGNNPADGGAWK
QPGIWMINDAPIPEYGYNDVLIK
TNLSTHIWFSFSILALLLIIVSLGINIILK
FNSVYNALNVIDER
IFVAIAASDNFWNNSLYYNHDK
AFVFNSDEEVEEVVQEIIVEDSEAEK
MNIQVINDFFSR
EIAESEITSEQILR
NTYTIASK
ENFQFSNFEIVHASFASIYDYCLQHSLLGK
LDDVSFIIFSSGSEAVPK
SFDNFTILPFLTIGIIVIIILIFVFGGK
SEEAYIPLPPLPIQ
TLVPDDNQK
LYSLFENVDK
MNNLHGVGMK
SGDILISWSASLDVYK
AVEFEIEENPIEYFDYLASELEE
EMSVGDNISIFK
NSYISLLENIESYPFILEK
QFNEIESDINDCSSQINSLENPNDSPLHK
NGMDVVTDVK
EWDGCCYR
GTQTFEGK
FVDYLLHYQGMNLP
ALVGEYTTLK
QIYNTDLPIDLK
NEVAEASAGDIVCVTGMER
LGATDEQLDFPVIYASAIDGWATNDINQK
EMNFDDFIEYLK
AWDCSTGNGQIAIK
PLSSMTPTIVLDNDGK
DPALDSTQQSNQAILSVLGISDK
VANDLFQGEWDYAGDDSMR
VTFDISGLPEGK
QMLDNSSILGINIVDSR
ENFDIVIFAGGYPLFK
GFTCIPLSMYWK
INCLVLDALELGK
MQGAECAESVSTAFAK
NDSNSSAR
LHEIANGIATTYQGK
INEGTMQISTPVALAGVDLFEITFYGR
VTTGLNEDNLR
LSYHSTGIWMESR
NDIYNFMK
DIWYPLIVVLECEEAFIK
AIYPYVHNMIEYYLNDK
YVFLVAAEEGVFPPSSIVNSEEVFDNTSSK
NNTHVVYQHEGADSASVIYNAIGSAK
DSIGIDLYEDLEMEIDLVR
EVTYEFLNDQVEDYER
VATVVNFPNGDNTIEDMISEVK
LDDNTIVVLAADHGCDSTAPGSDHTR
IDGYGISSVVPHLNYSLGSAVIK
ENSVDLGK
YDSFAFDTETDSLNAYEANLVGLSFCAK
ANWWYLDIALDINV
TEFNHQNAIAIAGIGNPTK
NFPDTDIIMSDDGLQHYK
IVVMDGGMVVESGK
LMGLPASFFDK
QSATILMLMGVGMVGLLALR
NASIDSLTIK
SITAEEIFQLIK
IIFPNISCILPLIPNK
VSQANIEVLETR
TASIAIVVATLILFGGIFGFAEFIQSMIK
VTELPGVQTYTYQTPALPGIPR
LNSADNFPSLILAFTSK
FWAASIIGTVLFIPINVLGSLWGVGLIQAK
VLVTLSWIICLIATLNYSYDFFIR
GINIVSCILSTSNLSIPIDYEIVK
HNSESEVLCLDDTISEK
DVLDIYTDYLISQTK
PPVCHNLR
MLPLIAFISSNHTNHTDLYFIDATK
IMTILIMYQAVK
ETIFCTLK
ILVGFSDVTAIHFFVNNVLGWK
GGGGAFNLLPYLYDHINELK
NIDIIWFLK
YLDIYPSDFGYSNPDSIR
VALINVSTQYYPNDIK
LQSAVDDHGLPAILK
LFCISTAINPAIDK
TEGAYVVVVGASNVVGK
LATQVQEYK
IMVSSHYPSDVIFGVAFGCYCTAYIYYWMR
QTLQANFQGFK
TAIAAAQDQDYSDLK
QTLDTELINSHNQALNAWQQR
IIELNHQQR
FVGAGQIVGVDINSDK
EIYHYIGCSTFSNYIVLPEIAVAK
GVMPDGYLR
DNEVLAEIK
LNSAAIPHFAVYISIIAVWTFLILSFK
VLIAFLVLDFTIYLQHVLFNYLPLLWR
DHDGELIVHMK
DNSLWQSSTLVQPLVK
AIQDWQANIIEFDSILVATPSSGFK
GVTGEIDNNR
IYTPTMIVLALLIAILPPLLLLQAWLK
INSIITLCEAEALK
LCSLLDDYVDK
VLQNFNNITSK
QFAENQTNIQFVDINQIFEILINDTDNFNK
MLNGFLENK
SEIIIENNCSVPIFLNFAPGNSTGK
LTLDIMTNIDSDSSIINLSDCSIGGIFDK
QGITQLQSQIANIQAEINHLTQIK
VFLGYLMCTSLMVAGESAFNTNAAFLMIK
NWQLAFATMMIYSSLIFVIMLK
LTQYVMAFFLAGK
TLLLGPSCMQHDFLHDDIFLPK
LQPYNPFDLELYAATIIVPLK
FGFALTDQQSNSDIFTTIDK
NTSNNYLIYVYFSVIFLAILLAQTAK
LESISNPSLLSK
QEYAQILEK
IDNYQNWMIINYPEQYK
NQQLAFLEQWGAVGHIYHPSSK
QIVESFGAEMIDYSLNIYVK
ILSGFGVEGCISYGEITFSIR
VDVYEVATFYCMYNLK
AGDWVDVSWEEALDFVK
QFPTLSSGDALATEINAHIYQNK
TVDPAQQVK
MNSISVSVTHGLIFSILLFVISVAGIIINR
ELHGDVAR
YYHLTSHHIPR
SSVSNLIHQR
TTSLPTFGYK
LLILFIAVMFSFDSYATIYEK
NIICEVTGVDYTTAEK
LLVPDMTSNLEANMVLIFHPNEQSK
EMSSAGEQFIK
VSGSALLMALIFSFVIMVMLTGLLYIFK
VSGQPMSK
VVNIAAIDNQLGVADCVK
NQGGYIEL
QQLTESTQVQAQFQLEPTTQNPLQQK
IITPATVSEEAFLDNNQDSILVSIFEK
ISSNFCLQSELVNQK
VLIVDPVASADYLIAELNK
EILALDLNGNYF
ATNGTVVFS
MDLESEVIK
TCLQEEYNNYR
SPSVEEFSVDK
IPSAMGNGK
MPLAGQGFFAVNAGTEVFYYEYR
LAGNYFIPVLYSNK
AQAFGINIDNNNIEIDYK
FLPVVFLIIGIIEFFSFGGQSYLSLNALK
LGGYTSGLYK
MYPEGGYNFK
SATIGTEGCTAMAEEDISDIQSLLDSNK
YGIEVLYNTNPIVPR
TAIVLFIYLIINLVIAFR
DLLLGWLYGFGFELTFILVK
LWHTGETK
CSNTTTDIFLDCCCTYLSW
IVPAELTEAVTAFK
IIILWLLMIQNR
NYYYDLAILHDPDEILPPSYSK
FQIDIFDTQNQMVLVQDQGK
VELIPITEVPVGDYFNDDK
EYLTQHPDK
ITEDNVVSIPTDTVYGLSCNISK
GNFYIMEINSSPGMTDNSLSPK
LVAEDEISFPAAVK
QGSVINLEIAMETLNAALDEAK
FINHIQAFEYAK
AVAQNNDSTASENTQEQSLDK
NLALTESSANAVLDR
AFLDIQSGSGGTEAQDWAEMLMR
VINSGITPSTGK
LVLIILTTAFILLSGCVTK
AQANVNLIQEK
IALGQFMDK
TYPVTLDDSYK
MVSAYLANK
DDYFDLHSVIGIEPGTDIPEVK
GEYQNSLDNAFANNDQSK
ATSCNLNDLSACNSAIGNIITYAK
VQQEINDAK
ENCGDQVFK
LSFSQSMTK
LTCFEPAVPPMTQAPVEK
QNTAEINK
INYNSWIVNVADIK
QQQILLEQQQLQQNL
GGFDAEFVILNK
IALITDAMSAQSASEGVFELGGQK
DQIITENVYK
FGSTDSEAIFLLAVSNGLENDPK
NIVYIYASILVER
SLEAAMFIEYIK
LEPSIIGAQANSYLK
MVEFAEDDYQK
CQIGLSYYGQLEYISFTELLLECLE
PWSPPYLEVQHNPSMELAGK
SEFAPIAPCPPIK
FIVLVSSMPNIFILSGGIINMTNK
ILVYSFSPQGELK
FLENYVNVAYDYYDELEEK
EVVNDIDIPNDQVLIEAR
EGGGVVFVIHSLDK
ESQVSNQPQTSEQPVAK
EVISEILAEK
QVLVVTNTTVAK
ISIIGMLLLSLLGVSYANYSVLDEK
GAIIPFVAESIAK
TITESVINPNTNEVIGSVINADAK
SADDMNQAMLK
HPNLEIINTK
LQTLGFNLILPDK
LAYGLADDLLSQTILANDDNSK
NGGIDHCYSA
VPATQFVNVDEDLIPIDIQDLPQEMDFR
TTIVDYQLK
NDNIELILLNQGATVFSLK
ITFETNFYHYIYDQSSS
DDVTNISAK
DTITPEHTNE
VDTANAQFK
ATNHNEQK
LILVSTLLASGLVSSYSEENNNTSIFR
EHDPEAFSEMGK
EPWQAGYMHNR
LNFYSDNPLEIIK
ICDTQAIAK
NYFCAQNLNK
LACTFIWLLR
LSASAYNPLATGGTNYAVNNQK
AAFCLFEVQNK
LSLNIQNVNSNFFLTEIQETCAR
TNPYDLEASWSAQEMAEALNK
MQVHIVSINK
AQVGISAIVFTIIFGALMFSYR
YVPCGGPDGGDGGNGGSIYLK
SIIGLLTMTFLSILMFAGVTFIAAK
SYLSCTTIYDNP
QDGVLLENISFFLTK
SSTQQFVGEITNFDAHTGYADVNVR
DIEYINTILGTTDIISQIATE
AEQTLITDTITAYFELLR
LSAEHNADYQAAR
EYSLFDISESSR
QTGVDIPVHVDAASGGFLAPFVEPELK
CDENTIGVVPTLGVTFTGQYEPVEQVCK
QNLETFCQTEVDDFIHK
DLVVVIDSLEGK
LGASCLAQAYNQVGNVAPDIEASK
EYGIAQPMGHTFIIAPIVGTISPWSSK
VVSFFSGAGGLDLGFER
VTNHEVVFHLFICLGIE
ESVIPALPLNNTNGDGCK
DLGFNFNFSTNTYPK
MEFVEQNHR
DAFAGTLGSEHSEEDK
VDGLNVEDK
FELICIIPLANYQK
SLWMVYGSIYAAK
LIYCVGHTDDSELK
SDTLGMDVNIEYR
HTVFDIVLHSENSVILAMETSK
DLSSTPLIVDGQDIR
MFSVMPFGYVENIYYNGLR
SLNYLISLGALK
VIGDFDSFTLSEDDLFLIDTDQYSTDFEK
MDMGGVAAVMGTMK
GSYMSNYTVCMEYK
EISVDIDYAFENDNVK
VITINDNNYLNFSQLTSYMLSNSQAK
SPNDTAALILGYITPSLTTDYK
WYQQNYAPNNSSIVLVGDIDTASALSMAK
GQQNNQNFYQK
TQNSNEQELINK
DGLANTAGFADTPLISSLNLR
ISSMDNSVYFVVPELVVFPYGK
VVILANFLQLSLR
DASQAADILVNK
IVETGAFEELVSDQNSEFYNFYR
YQGNILVNNNIELR
NQSQSIFLASDNYR
EDILAHVNQLGPIQLNK
FNNVDFGYNAEQYVLK
AYMGDVEHASGIK
VEIEAVAITN
NAGPYCIFEEIDPTYK
PGMISGATGAVAVVLVSLGIK
FSLITLLLINIVVFLLILLIMPETSR
SFSLYALASQISLCIAPVLGAFIQSVSSWR
LVLISLSITILGILISAFAQGIVPFYIGR
IMVFIGFFMFTLIFVGLILLAR
MLVQVAQEK
INFITANQA
YFVIAVALLGICLALLVISYR
YEDINMPK
DHTNIGSDAR
IPHIGNVVIGSFVDIGSNTCINNAK
ITNVHMYK
TGNHNQIIIVTSVSFSK
DAEITGTYATDK
MFNFVACDSK
YLLGLIWILLIISGSGIQWLGK
SLVPLIFLLIWLVAIFSLAGPTWK
DQQEQNEQNEQANK
LISILILSVAIFNLSYANVSASVDR
DTIMDVSYPVATQALEAPEAEK
EIEQANYQNWEASGK
SLTDVELSNILK
EQTIYIADETVEILNEIK
VSWIETLYYK
VDLIISTSDDDVIIGEMK
SMLEQLGLNVDEELR
ANIIGSFNDATDK
IESNILSSAGYDAFLEK
VMGTTVDAR
ILIDDLNIDTR
LLVASMIISIVVLYFIQHLIAAEILYYLSA
MFCFVFGVFIGGITVYLLSSK
FPTSEFENMQR
VFMTGSGTQSNMNINEVISNR
MTAQIFEALK
FTINTISIASSK
MAILICYTSEFPNISLELAK
DQGAEIVVFPEDNSVNLIDDLPWNK
TNIEAINLNLYDEVLADIEK
VNIIDAVDNSLK
NEQNPITNK
FIIGVGTAFAMMSACR
LEENIQYR
ELLITLAATDNHEIMAFAHQNAK
GFYTQMHQK
VQQALIDGESYQINLTK
LYLVGYLSYEASYYLNNNLYDLR
ETLELAFYQLEK
FENSNYGK
IINQNSVTALALLPIMYHFLLEQNINK
YDYVEILQISYSLAR
QMITLDLELEFSQNYR
IYVSLGCSGEER
QSLFLNDVK
LNEFLEYFK
AYIGEDVMSEPK
GISLSVIFNGVTQAIR
VTINSDDPAYFSGYINENYR
DNIPLTMCPLSDK
EELYLTTHVSEPVEYIWEAIDVLGVNR
LFAYEYLDITPDFLCVSK
ENDIYIIFDEIMTGLGR
SIQLNNANLAIR
SFITTEGVFSTSGSITQLDK
GSNIVCGYTDETQQFEHEFAK
DDSIIDFTTSDYLNLSSAHNLK
CLHHEDLYLDVR
NSHNMSNIK
EDLSVFIDK
YAIENQANFSESAIFISEFQTDGFGR
YVIGEDIAQK
SWQDIHLK
VAGGEENYSFFSVLQK
GFHFIADVTLGFGEVVFDYLK
YAHPTLTVDSNTLLGTVK
NIMLSGTVDGEFTTVQDIADTAIFLAGFK
LFDIHMTGILLVTQAAMR
ISQPGFFDELGVK
DEIACIIVEPIAGNMNMIFPQDGFLAK
LYDADIPTFAVAVDVYSEHIFLQEYR
VAVLTSFADSIK
VINQQDLYEFISSINWMDYFAVDK
IGNITGVIVK
EMFDEVYK
INYSPNVANMLALLLTNK
VDTTSLVQQMPYA
QVSVMLHR
VEIIDSIADEQMK
DQYNISSDGK
IQDLVANTR
LINESCYDNAWLFEIEIADLDELK
INQQLLDNPK
EQLETLAFEGIYPYR
NGYNVINIPYTDATNTSITTR
DIAGEQITQELENHGIDTSNIR
ALTIGGATLDTIIAYEEMFTMNMQK
IEVLQEIAAQAGLYFDPYSADELYSNIQK
VIVAYNGISTAFDYK
YFMFFFLFK
DDFCYFIK
SWNIPVNK
EFYYYDSPR
AEIYNVGIDFEIFFETK
NNYHIVYYYVDQNNK
PDFLYEVLEK
NIIHTILENK
SNYYSEYR
NQFGLNDNVVIDGYSEELK
FDIITIFGVMNFFNAQEAK
NFVGEWSNE
DIDTYDDYIR
FVTNNVYNLFESELPIPILR
HANEYLIAWDGDLLVHPEDIGK
IVIGYQANEVISAALSIR
SLIDYQLSNFK
DFSISEINNLLR
IMQAITNIK
SFSNFQIILISIVLLILAFWIK
YFIGILDTTQK
GLDVLIDAMQGQDYPLVIVSDGNQK
FSQQIPEFSYR
VNAEVQTGAVWAVDGDTR
YEISIWGAALVPLGDSLAMSVK
NSNVTLNLHVDK
NDVLIAISNSGTSSEIMGLLPMIK
TIYHLSQHFIK
GSVSYYHIAGHYK
PLSLENISYYYQYDNDMNELDFINAILQR
AFLDDYNIEIYSDHLCFSDDDK
IPLIISLTASMSFGIALAAEAK
PSVIGQVAAAFNPK
VQMVSLLSLIL
EALFLINTNNYDAIFR
NIIDDAIELYEPSFEQK
PNSVILHIDSTIMPK
FFMYLHSIQDK
VLWYLFNPVSFWLCYK
SYYVILDMLNLNQNK
YDYIVSIEMIEAGGR
EIAEQHPQLAHTTLDK
QFDFSGTASWDGNLGTFDEHMVYYDGHK
PEQSADSIIK
NPHCQLAITASVAGYIGLPR
NTAHVLSFDVADFAEFEK
VWQIDITYIILCVLR
DYETSDNSCNNWFIALITFGEGWHNNHHK
EAMMMTTQK
WYQPIISSINLDTIK
TQLLEEIYSTDK
IENDTGIINIEHPSR
MQVGVNDR
SLDEGVDLEYFLCR
EIDIIAAIASSGPAYYFQFMEHMVEAAIK
DLVIDIMQTIGVVTVVEDEK
DTVTSTQVIVTVAAGIQTSAYEELFNK
IEELQILHINK
QSYENIVTYK
HFPGHGSSTNDSHLGDADITNTWTEK
VAIIEENGVIIEFIETDLSDEEIWDK
LIQAMPHIAYK
VQYHSFGPK
AFHGTLMNEHK
GSSLPILSVLPGSR
IGAFLDIGNTYTTYNLNGVVAPQPK
DNHIVFFK
IGVLIHPQSVTHSIVR
LAELCQEFK
MITAFYHFNDINR
PSPEPGPTP
WVDIPPSLQNIYK
QELSNILQEYQK
SYNPDFAYLVDR
IADAFDTENFSQIDTK
VTVSSHFEK
YSQFETSSK
VFGVDPVVK
YVSVVQGTHIVFDR
HQTLAELPNIEASK
QSYLIPTCSYFETIK
YDIVFEEVLFATISIVLSAIAVYILTR
NNLLLIDIDR
DLVFGDDAK
NYNLIIIDEASMINTVLFELIDSEINR
EEALATLLNIMQAPVTK
FGVSAAAAVAVAAGPVAGPVEAAEEK
EFLATLPLSK
ASNVVDSSLR
SCVEVGMLELEVIDFITTER
DIVNEATGEVIAYANDDVTESLLK
DLLADTDIESEIELLQAECEESK
ANLCYAFQNAAIDVLVSK
LANINNADTAK
NDLPEFNPGDSITVNLWIK
LIIAIACLCLFVNFK
VIYIFIGESHYLANVYEGWHSNSFSEVIK
ILFVSLAALIGYLLISK
MSLLFVSAIIWMVILTK
HLVNFGMFCTLISGVLCIYAFK
ADIIIAAVNVLEYIVTCK
IGYCPVSVAFSAITLAK
HQANMTYLDK
MILEGGAVHSNGQGVLLTTK
LIANNFDFNCWSNK
DIMPIFSFK
LYDISYDVDGVVK
EVSLSELQSYLPQNQK
YYAEYYNCDMPSIVTESGR
TIPIVDFLQQANFQGATYPLVLYFEHILK
QITCWGDNIQAVEVEVEGVFDDCQSLVK
SDTPADVYVITGFIAQNK
MIVTDLANIK
SSLLADDIFHCFTVGDQLLR
DNTLVLDPLNHDQIINAIDNGK
NLFTCLPDGSGDCK
ATGINPNNQVMPCK
ATYANCHYSDSPK
LFAILFFVLLVSVSFGK
NLIDYVLAEYSNQNAK
QDCLFVTIVANR
FVNTITATK
FSIENANQGDIILLASK
GVSLVLTDSHEFEDQK
VNNNQAWNFWPAEYK
DNYLEEAFSNFQSSK
AGLLLAISSLPSWFGIGDLGK
TGGLADVTAALPPALAGFGVDSR
YLENFVQSIFNSLDDIEGK
LIFMGSEFVQFVEWR
EESAEWNSSQAYSGGDTVTYQGNQYK
GWETHNFDLGR
TNYYDNPMNVYELHLASWK
DTSHYVYK
AGVDTIQTVNSSELPGLK
HLNITTAHHDSK
VTPEQWQQSHNPNCLNR
TTYAVDPYAYGVGINGR
IWSPTAIK
VLMGEYLNNFYYPNNIGVSFSDELISLR
ITEEDIIEAWGL
NYLLEYCNQNGIFYISGEDMYIAQLIK
NTQFIDLVK
QTLAVNTIINK
AYIYGAMLGGNGLTEASEIATLNANYMMTR
DVSNTIGR
NHHNINYIGAGAYSHHIPAAIWDIVAR
MIDFSGWSMPINYGSQIQEHNNVR
IVGMYSVVDGDTILVDR
QNIEIFGTNNYIIEIHK
FSESYAVEFVYQNFLVSQYNTTQVNNYFAR
NYYNINDLDNITK
LYCSELIHAAFIVNPR
IVEEFLAIGIK
DLDALIGDDFYDVFR
FGINQGYLIPFLETTFK
NAYSAHPLQSFPDK
LIIHFSGLLDIK
QSLETTMQAVMALIQSGAHAIK
QPSGLPLSSR
CEIGDQLFIISYA
TYIGGAILPGINLSMESLSQK
QVQDELNSVAQYLNNLEAQTIHR
NTLATVIPSSLTTESTIQK
IFGMLHGFIDLIFEYEGK
EYGNLTNVSNQK
HQLNNTATSEGELR
YGFMAFIMQIIHENFTQK
SDIDTNLALWTVNEITR
QDYQSEEEGQIGTNIFSDGIGYQLVK
FLDDLENIIR
EQESSPINISYGVGSSPK
AIELIPNIEFINDIDSEQFR
NPILASICK
LTLAGNLIFGEEPQR
LENGSLDLSTILENK
TDNYTTFSK
TSLENFDVSK
LYPDEEVLYK
PQLAHLSLAEAICDYK
VENIEYTTAK
GFYDSASLSNCANLPK
ELTSYLNLNYDWGK
FPHQESAISFDLIAR
ESCIHHSNNDQTFSWSWGLR
LTDNNQTQLVSLQR
SIAILLAIALFGHLLGNILYISR
YSEVGPITSFGYR
ECPDESWDELSK
ILITIVVCLLVVAVASK
VMYIPGHIDDHVCFLFEQER
NGEVAGIDLSAAR
EDLEENLIILALK
MNLVAFVFITFILLFILILCVR
NTQQQSSTQDNPAK
MYSHIINFIIHK
VFIDLYELLDTYNK
HGSQELLDIILNQDISK
EVDQIIVIGNCSDK
ISVSSYDFK
LCQDLLGDGIDVLLDDR
ILDWQGSPFQILDYSNISNQDGDK
TNMLDLHIL
PQVLSLAILMV
ILYGETVISSNNASHAVLLEVTIDNYDK
SNPYDISVNK
VSVIQSDIIWADK
GNVVSDCK
TMTIITFK
IQQQIFAQTGISPVLTQPI
MSGCASSGPQQPNLTPLQIQLMQTK
TISIVCYLNQDWQDCFGGQLK
HIDTFQNDYR
ANMSWYIASMFIVGSAIGMLLATK
NIPLSEIITR
ELLDNSVNLLLGEK
NPLTPEVEGK
TFTESQESSFDADGPS
LWSSPILAIK
NNELVSPYR
NIIFEDELSLK
APAGNEQFGT
TWQTPMLSTQHQEGESIEGK
LSEPVCFDSYQK
FSESTLIAQET
QMIQAPSYFDGSQNLHAIIDYNK
MIAVNEANCQEFVK
LFEAACELAGLISIDK
SDSQVTIAYK
TTQVINQYNMIEDGDK
SNFADATDFIGWYLNDIHNK
LGLDTSALTMYDGSGLSHLDK
SQTIGHFIDQALK
FTGDPALTGSQLATLIK
VFTIVAALFTIPSNFR
IAIATQTTNNGDQLYAYAQNR
NLLLEEFVLAELFVNIADFR
FLTALDNSLAVADFVIDNLIQGK
ETSSVILCFDGDEAGQK
EATEEEIIEHTPNMSK
PLFIHYENDPLCYFSINIC
VAGIWAQDW
DSNTFELFYNGK
TGVYAGAMSSVR
YSLFANVLSIIVIIFSILYISYNALDGGK
TTSFYMIVGLVTATR
FPAGLNDVEFVAEHIFK
FFASAGEFELDESYFGAK
TDTGVHATSQIVNFYSNAYR
WLAQGTIYSDVIESASNNQSK
AIINILNLTNNIFSNMEHEQLVWMSHSDK
GAGIGAEITGSLDLELGK
TENILDEVHGTVFELTTNEIK
VLDLNVWSSIYFIK
QQDITNVLDIIK
ELNGTGENDTDQLIDTLGDYSSLEG
LGWGLVYYFIAQIIFEPLIS
ILLGFSFCLLIGLCYAK
LQNNSNYLLINLTK
MILSSVLLDK
VEPTALIVYVINR
MILNLGIGVFLSTLAFSYITIFSTTK
ALDAIFDPLIGWFVIDFII
IVAAIILLGSVHK
TQGFIPSAVFELPMDGFITANGSVIR
VITIGTTSVR
YQTVYAQDLGSVAALTAGLHFSK
DAIALTEILTEAFTK
SYIQNNVVLVGDAAHTIHPLAGQGVNIGFK
PIEEGDLVASLALK
YGSAAIILAR
DQNWSQSELAR
SNQTVGVEQITAETEESLSIVDK
QDDVTQQAK
IAAVDLNQAIENQAASNTQEQK
DQAGQSVAAEK
YLVLGLFMFLYGYAR
YSDNGSTLNAVNFSELSLPSHR
EVLEQSDHLIAIGCFCIDTNQVDLR
ELHHGGVLR
GSGLAGLASIPHYK
WQIHCQQTCQK
MNSLSILFGGLIVAWICK
SNVSCLLGQQYNSDDSNK
LDMLISDSK
LDFDQMYDEIENANFILSAYEDNPEHR
EIYSDNELLDAK
DLDVLNLTCR
FFSIILICIISLSAILFTVYK
YIFMIFTEFELSPLFILAVLTVIK
ISAQILVHVFLNK
LDYNSLTGR
QANLMFQHLENIR
GHTLMLISTSSMVDAFIK
PVLSHLNAAWDSATSLNYVDYR
YIDIPPAQIWNYDFWHK
SQSDIHYK
NESQGWYGAWYNQSSSYAVEVEDTQDIVK
ITISCVLVSIFALANSQTSANLGDK
AQLEQTVEMLDEDFEEDYYNYYEYD
EAITYYTPIEVYDGFTLIECQLETGR
PVNMIVHPGAGNPTGTVSNALLHR
IDVAINEQFEQFSR
TNHSPAEELDYLNIK
SSSAFTSEIGIMK
EDLIFDNHK
TLMNLNETMTESQENITR
VELSLDIDAK
SFVTNLLAAILAIIGWYFAEVHIK
LGVNNIYPIITEFTNHK
DIHTHQEITEYFK
NEFTIFNGLNTLYMAMLEHPDFGK
IGAVFVNINPLYTADEIEAIFNNCNVK
MIILLAILLVSIGFFIWR
VEIELDMYSHSYAGK
ILPLALISATLITSSCSFFNPEYER
GIDSIANVESTLFDPITK
LAIVYYSSYGHTK
EMLQQLLSLGYTVNAVTIDGK
VNVVDYNYGDSEGIIITCIDNFDLNNK
VEVFMIDPWLDNLGSLAFQVSIADR
TTTADELYDIASLEIDHTK
VTELFTGDTR
MYFYTQENLK
FGFLTMFGDGHNYMSWVSAYDLSR
ISTQYIIDLISYLLLVFMVIQELLK
YLSFFIISQR
ANTFVQNLTIAK
NAVNTSYVNNEPSTGPTFSAK
LCTLTTPLGFVATITGWFTAEFGR
LPITIAVVILLAIS
DCAQVIVFEK
VESAFTSTFK
IAACGNWYIK
MAALVNEINHK
IDGDLIDIESSSVLNDK
AYATVLDGTEEWQK
DSSDYNLTINIDGNQLTPSLK
EVSQAGTADTSK
GANMGVSFGAGASSTVFGSK
FGINYVSIASNPDGLNINVGCGATCVSNIK
GEVANSTITVEFTQK
GIQPTIIAGTESR
ITAGGATATAK
TAGETVLSAELIAK
FLNSCANDNMQLCTPTTPAQIYHLLR
AIPLQQVINK
WLSFFDSIASSTDTVHSELVDEFK
DVNMSSTK
HGQVITQVDGK
FAWAFALVMLSFVLVYIFCFFWLFAVLFFY
VATLMVYLAMFFHAWVGIWIICGDYIK
LFSNVDFYSGIILK
VFVGPLASYIQAHYK
AFSLFASLAGLFVGGLIAK
GWILITQVSLVILIAIMSR
VGPESSLCNSEAYK
GAEYIYPFGIEDYSAGTVVAIGQELYR
TIVGFLDIR
VGFDVCVIGSK
MDINITLIGQMITFAIFIGFTMK
LPNQDNACDVFFILDSAQLHQSLAIVENIR
YDGLVDNLGGQK
TVEIYEGITVSELAQK
IEEIVAEDDEGLAASDK
EQDNIEQIVENK
LESIFLDYINNHSISAYDDSLVK
CQVEYSANFQLIAAMNPCPCGYLGSQFK
PSVEIDFAK
LGIDVYPNR
ANLELVCNAIK
NILSMQSHMTMMHLSK
NLSFYQFIIVTFLLAISYSVLGLYYLR
LMSFLDDEIIETLTNHFTINQR
FYAIINPSCSYCNR
QWLIASNTSNNHIAAEVPDEWEVGDK
QGNIESIPFNDNSFDLAISR
YSEQVYAFDLLAEMLEVVK
IINQSIDIGCGAGHISYILSR
LANFLDSQSK
QFGNSANDYLLSK
IDEEGNFSIDVNYMHVNK
IQSEAESTISEYFK
EFFSSEITLDIDGK
ISSFQNDEK
MVNGDEFNSIEIINSLLEK
MLAAGPLESLSQAGGIDWR
VSVMMFIGIAVGGPSYGFIASLFGEK
AFPIAVGLTNTIGVLGR
ILIAAVAFIGTLK
QTSIIDLPIYSFIDAFVTAISFAGVYLMIK
LFGDMLLNFYYLIANVIGFFAWIK
NILVYIVSFISSAIYVCLLYDWK
TSLFAYNDYMADADDHK
INMLFVVSLLR
CLMGIGAAFGLLGLLIISTQWFPMK
IYYVASGCIQITEITTPK
LEDLDYVQSVYSNANFTQELIEQIG
DGFSALESANMYK
VIDSLSQESVLGANK
FTNTAINIEVITR
YETMPTDGEIK
GMLSMHGNYAANILCNEADVVIAVGMR
ADIIGMSVAATK
EGEIFEGVANVFDSEEEMVAAVEIGK
MSLPFSSSTPATSVEK
EHSVGLVPISSLFETPQDGLLR
FNTIGVSDGISMGIDGMSYR
PQIGIGSVWYEGNTCNMHLNQLAQFVK
TMLFIEQNEVIFDK
AIDAIYSIGGESTAVTDMK
MAASCACYAAAAK
DPSSFVYLR
VLLNTDAPLVYTTLVAVSALIVAFSVK
IFLLLVVVLAIVVLSTK
VVLQGLDFNHPEPDIK
QMLDQGFLDEVQNLHK
TTQVPSQVIDAYK
SQQFALQHAQNLLNDLTSGK
YALEQFNEYTQNIDSIK
[truncated: 2,225 more rows]
