# Supplementary material for: Rapid and Culture Free Identification of Francisella in Hare Carcasses by High-Resolution Tandem Mass Spectrometry Proteotyping
Source: Front Microbiol. 2020 May 8;11:636. doi: 10.3389/fmicb.2020.00636 (PMC7225524; doi:10.3389/fmicb.2020.00636)
Supplement: Supplementary file 6 [file Table_10.xlsx]

## Sheet: spike-in marker and scores
Supplementary Table 10. Number of identified unique species-specific peptides (in black) and corresponding scores (in blue) for Francisella ssp. and seven deep sea species for the spike-in experiment. Significant scores (≥ 50) are highlighted in yellow.
LC-MS/MS file name	Loaded Francisella ssp. in genome equivalents	Francisella		1185412		1302151		1622118		1629723		197162		39765		744985		Number of all identified peptides
		peptides	score	peptides	score	peptides	score	peptides	score	peptides	score	peptides	score	peptides	score	peptides	score
Liver_Ctrl	0	1	3	4	0	5	18	1	0	0	0	1	0	1	0	0	0	8847
Liver_FT_10	30	0	0	6	0	2	3	1	0	0	0	2	0	1	0	0	0	9535
Liver_FT_100	300	0	0	5	0	0	0	0	0	0	0	1	0	2	1	0	0	9336
Liver_FT_1E3	3000	0	0	7	1	0	0	1	0	0	0	2	0	0	0	0	0	9267
Liver_FT_1E4	30000	0	0	5	0	1	1	1	0	0	0	0	0	1	0	0	0	9041
Liver_FT_1E5	300000	0	0	10	5	1	1	1	0	0	0	1	0	1	0	0	0	9123
Liver_FT_1E6	3000000	0	0	6	0	1	1	1	0	0	0	2	0	0	0	0	0	9306
Liver_FT_1E7	30000000	5	36	4	0	1	1	2	1	0	0	0	0	2	1	0	0	8878
Liver_FT_1E8	300000000	33	491	4	0	2	3	1	0	0	0	2	0	0	0	0	0	8921
Liver_FT_1E9	3000000000	220	> 2000	8	1	3	6	0	0	0	0	3	1	1	0	0	0	10552
Liver_FT_1E10	30000000000	566	> 2000	8	0	1	0	2	0	0	0	2	0	0	0	0	0	11710
Spleen_Ctrl	0	4	23	5	0	1	0	2	1	0	0	5	4	2	0	0	0	10895
Spleen_FT_10	30	0	0	9	1	0	0	2	0	0	0	2	0	3	2	1	1	11131
Spleen_FT_100	300	0	0	3	0	0	0	1	0	0	0	4	2	2	0	0	0	11173
Spleen_FT_1E3	3000	0	0	5	0	0	0	2	1	0	0	3	1	3	2	1	1	10219
Spleen_FT_1E4	30000	0	0	5	0	0	0	1	0	0	0	3	1	2	1	0	0	10256
Spleen_FT_1E5	300000	0	0	2	0	1	1	1	0	0	0	3	1	1	0	0	0	9690
Spleen_FT_1E6	3000000	1	3	7	1	0	0	0	0	0	0	2	0	1	0	0	0	10083
Spleen_FT_1E7	30000000	0	0	7	1	0	0	1	0	0	0	4	2	1	0	0	0	10144
Spleen_FT_1E8	300000000	13	132	5	0	1	0	1	0	0	0	2	0	3	2	0	0	10137
Spleen_FT_1E9	3000000000	149	> 2000	7	0	0	0	2	0	0	0	3	0	1	0	0	0	11162
Spleen_FT_1E10	30000000000	426	> 2000	8	1	1	0	2	0	0	0	2	0	1	0	0	0	10950
